# Supplementary material for: Isolation and Biological Evaluation of Human Tyrosinase Inhibitors from the Fruit of Xanthium strumarium L
Source: Molecules. 2025 Sep 10;30(18):3689. doi: 10.3390/molecules30183689 (PMC12473028; doi:10.3390/molecules30183689)
Supplement: Supplementary file 1 [file molecules-30-03689-s001.zip]

Archive with 1 entries (1 files):
- molecules-3836690-supplementary.pdf
